# Supplementary material for: Integrin alpha 6 homozygous splice-site mutation causes a new form of junctional epidermolysis bullosa in Charolais cattle
Source: Genet Sel Evol. 2023 Jun 12;55:40. doi: 10.1186/s12711-023-00814-1 (PMC10258996; doi:10.1186/s12711-023-00814-1)
Supplement: Supplementary file 1 — Additional file 1: Table S1. List of candidate variants for a new recessive form of JEB in Charolais cattle. [file 12711_2023_814_MOESM1_ESM.xlsx]

## Sheet: TableS1
Table S1. List of candidate variants for a new recessive form of JEB in Charolais cattle.
Chromosome	Position	Reference allele	Alternative allele	Gene	Consequence
2	20347580	C	T	lncRNA ENSBTAG00000055121	intron_variant,upstream_gene_variant
2	21796277	C	A	ATF2	downstream_gene_variant
2	21867590	C	T	CHN1	intron_variant
2	22436381	G	A	CIR1	intron_variant
2	24067035	C	T	PDK1	intron_variant
2	24107003	C	T	ITGA6	intron_variant
2	24112740	C	A	ITGA6	splice_donor_variant
2	24446245	G	A	DLX2	upstream_gene_variant
